# Supplementary material for: Dynamic observation of reductive and oxidative hydroxylation of CoOx nanostructures in water vapor
Source: Natl Sci Rev. 2026 Feb 9;13(6):nwag085. doi: 10.1093/nsr/nwag085 (PMC13034533; doi:10.1093/nsr/nwag085)
Supplement: nwag085_Supplemental_Files [file nwag085_supplemental_files.zip]

Archive with 4 entries (4 files):
- Movie S1.mp4
- Movie S2.mp4
- Movie S3.mp4
- Supplementary data.pdf
